# Supplementary material for: Cryotherapy as a Surgical De-Escalation Strategy in Breast Cancer: Techniques, Complications, and Oncological Outcomes
Source: Biomedicines. 2025 Dec 5;13(12):2987. doi: 10.3390/biomedicines13122987 (PMC12730664; doi:10.3390/biomedicines13122987)
Supplement: Supplementary file 1 [file biomedicines-13-02987-s001.zip]

Archive with 1 entries (1 files):
- biomedicines-3984677-supplementary.pdf
